# Supplementary material for: Occurrence, Biological Characteristics, and Annual Dynamics of Atherigona orientalis (Schiner 1968) (Diptera: Muscidae) in China
Source: Insects. 2025 Sep 4;16(9):931. doi: 10.3390/insects16090931 (PMC12470737; doi:10.3390/insects16090931)
Supplement: Supplementary file 1 [file insects-16-00931-s001.zip]

Archive with 1 entries (1 files):
- insects-3775218-supplementary.pdf
